# Supplementary material for: New Calamitic Mesogens Exhibiting Aggregation-Induced Emission (AIE)
Source: Materials (Basel). 2024 Jul 20;17(14):3587. doi: 10.3390/ma17143587 (PMC11278991; doi:10.3390/ma17143587)
Supplement: Supplementary file 1 [file materials-17-03587-s001.zip]

Archive with 1 entries (1 files):
- materials-2554900-supplementary.pdf
